# Supplementary material for: Biomedical Applications and Bioavailability of Curcumin—An Updated Overview
Source: Pharmaceutics. 2021 Dec 7;13(12):2102. doi: 10.3390/pharmaceutics13122102 (PMC8703330; doi:10.3390/pharmaceutics13122102)
Supplement: Supplementary file 1 [file pharmaceutics-13-02102-s001.zip]

Archive with 1 entries (1 files):
- pharmaceutics-1477231-supplementary.pdf
